# Supplementary material for: Misuse, Abuse and Medication Errors’ Adverse Events Associated with Opioids—A Systematic Review
Source: Pharmaceuticals (Basel). 2024 Jul 31;17(8):1009. doi: 10.3390/ph17081009 (PMC11357286; doi:10.3390/ph17081009)
Supplement: Supplementary file 1 [file pharmaceuticals-17-01009-s001.zip]

Archive with 1 entries (1 files):
- pharmaceuticals-3119774-supplementary.pdf
